# Supplementary material for: Barriers, Facilitators, and a Proposed Model of Care for Implementation of Upper Limb Distributed Practice Approaches for Children with Unilateral Cerebral Palsy
Source: J Clin Med. 2025 Jan 30;14(3):924. doi: 10.3390/jcm14030924 (PMC11818241; doi:10.3390/jcm14030924)
Supplement: Supplementary file 1 [file jcm-14-00924-s001.zip]

Archive with 1 entries (1 files):
- jcm-3410687-supplementary.pdf
